# Supplementary material for: Structural Catalytic Core in Subtilisin-like Proteins and Its Comparison to Trypsin-like Serine Proteases and Alpha/Beta-Hydrolases
Source: Int J Mol Sci. 2024 Nov 5;25(22):11858. doi: 10.3390/ijms252211858 (PMC11593635; doi:10.3390/ijms252211858)
Supplement: Supplementary file 1 [file ijms-25-11858-s001.zip]

Archive with 1 entries (1 files):
- ijms-3273062-supplementary.pdf
